# Supplementary material for: AC-73 and Syrosingopine Inhibit SARS-CoV-2 Entry into Megakaryocytes by Targeting CD147 and MCT4
Source: Viruses. 2024 Jan 4;16(1):82. doi: 10.3390/v16010082 (PMC10818282; doi:10.3390/v16010082)
Supplement: Supplementary file 1 [file viruses-16-00082-s001.zip]

Archive with 1 entries (1 files):
- viruses-2762491-supplementary.pdf
